# Supplementary material for: Effect of Low Doses (5-40 cGy) of Gamma-irradiation on Lifespan and Stress-related Genes Expression Profile in Drosophila melanogaster
Source: PLoS One. 2015 Aug 6;10(8):e0133840. doi: 10.1371/journal.pone.0133840 (PMC4527671; doi:10.1371/journal.pone.0133840)
Supplement: S2 Table — (XLS) [file pone.0133840.s003.xls]

## Sheet: Лист1
	Forward primer	Reverse primer
Cyp6a20	gtcctgcctgcactttcct	atcgaagaccgatgcagttt
hippo (hpo)	agatccatcgcgacatcaa	gaaatcggccaacttagcat
Sod	cgatctgggcaacattgag	ttggagtcggtgatgttgac
CG13323	gcgtcgcaataacaacga	ttgatcggattgcggact
GstE3	tcgacaggaagggctatcac	gcctgtggaatctccgtct
CG18180	ctacgtggagatccactacgg	acggacggtctgcctgta
Hus1-like	ctcggaagagctttatctgtgc	aagcttcagtttgcagctgtt
period	ggaatagcgacgacatggat	tggtcttgatgaaggacgagt
Brca2	cccgagttttgtggctttc	catcttctcagaaatcggaattg
FOXO	actttcccgtgggcaatc	cgccgtagctcatctcct
spn-B	ccgtggtctgtgtgaatcag	cccaagcagggaatctcat
P53	gatgcagttcagccagca	ccaccgatgttgtgattctct
mei-9	aaaaccggattcgtgaagg	gtgagtagccaatggtgaagg
Rad54	agtgctgaggaggaagcaac	atgatcgtttgcggcttt
Keap1	atccggagaacaatgagtgg	catcgaagccaccaacaac
mei-41	cgcactgcttgaatgcac	actgccatgaactcctcctg
CG42751	tgaatcgaacatcagcttaaatg	ggccacattcaggagtcg
JNK protein kinase (DJNK)	atgctgaggaagtggatgct	tgtgtgcttcgtagtccatga
CG6295	actttgccgcaatgatgaa	cgaacctccacggcatta
tefu	cgcctttgtctcgaaagtgt	gcggccagtttatcgaatc
CG6675	ttgcatccgagacaatgg	ccatctggatggactgtcg
Fer3	ccggatgttccattccag	gagcgctgccacagagac
mus309	gattttccacaggcctatttgt	gcgtgccctccattagttta
Clk (Clock) variant A	cgatagccttcctgaaaaatca	gcatgaggtgagtgtattcgtc
mus209	catcatgttcgaatcggcta	cctggtcgaggttcatcagt
CG9360	taaatcgcgttgctgttgcc	cttggacaccaaatccttgc
wrinkled	tctacgagtgggtcaggatgt	gcggatactggaagatttgc
Cyp4e2	cggcaagaataagtcaga	acgaagttgtcttttccatactga
Hsp70Aa	atcgccagcgaataacctc	cctgcttcacattgaagacgta
