# Supplementary material for: Effect of Low Doses (5-40 cGy) of Gamma-irradiation on Lifespan and Stress-related Genes Expression Profile in Drosophila melanogaster
Source: PLoS One. 2015 Aug 6;10(8):e0133840. doi: 10.1371/journal.pone.0133840 (PMC4527671; doi:10.1371/journal.pone.0133840)
Supplement: S3 Table — (XLSX) [file pone.0133840.s004.xlsx]

## Sheet: qPCR_data
Gene name	CG6295	CG18189	CG42751	Clock	Cyp4e2	Cyp6a20	FER3	FOXO	GstE3	Hippo	Hsp70	Hus-like	JNK	Keap1	mei-9	mei41	mus209	Mus309	P53	Per(iod)	Rad54	SOD	SpnB	Tefu	Wrinkle	CG13323	braca2	cg6675	CG9360	eff1a	RPL32
	Ct mean	Ct mean	Ct mean	Ct mean	Ct mean	Ct mean	Ct mean	Ct mean	Ct mean	Ct mean	Ct mean	Ct mean	Ct mean	Ct mean	Ct mean	Ct mean	Ct mean	Ct mean	Ct mean	Ct mean	Ct mean	Ct mean	Ct mean	Ct mean	Ct mean	Ct mean	Ct mean	Ct mean	Ct mean	Ct mean	Ct mean
F2K11	21.3941	26.1127	29.1714	28.7517	23.8699	29.7905	35.9917	24.7057	27.7625	26.1836	24.7776	28.6909	26.7819	27.2221	26.4868	26.8568	23.074	26.4946	30.5648	28.5405	25.9751	22.3677	28.6636	27.7087	30.1757	23.9648	26.9212	29.4604	28.5565	24.7031	21.1596
F2K12	25.1153	26.1762	27.337	27.658	27.6351	28.3379	36.3397	24.479	27.7638	26.004	25.6665	28.9854	26.7133	27.7526	25.7322	27.6801	23.4912	26.5821	32.0665	29.0016	26.5048	20.84	29.0236	28.0188	28.536	23.3584	25.3978	29.2047	27.9437	22.755	20.4586
F2K13	22.7824	26.0869	28.3887	27.4207	27.6187	29.4466	35.4295	24.6033	27.8863	26.4937	24.4913	30.3642	27.2943	28.1019	26.3986	28.2218	23.6077	26.9581	32.1915	29.2568	27.168	22.5414	29.7081	29.0631	29.8538	23.4116	27.2487	29.9499	28.0501	24.4197	19.9473
F2K14	23.6456	27.5767	28.0301	27.8379	26.0333	33.3059	36.3065	24.4289	26.7468	25.6574	23.3432	29.1605	26.5342	27.896	26.042	27.0397	22.9837	26.3443	31.2344	28.4654	26.4573	30.5656	28.8002	28.1398	34.7438	22.4232	32.9246	28.424	27.1688	23.6518	19.343
F2K15	20.7538	26.6615	28.0071	27.5591	23.6921	28.586	34.7964	24.4705	26.9458	25.5545	22.2625	28.9198	26.197	26.9562	25.4862	26.9056	22.6642	25.9006	31.1796	28.5746	25.5836	21.371	28.3791	27.6772	28.179	23.1766	25.4607	29.3835	28.4888	23.6321	19.4273
F2K21	20.8966	26.5505	27.198	28.3784	24.8527	29.1969	37.0262	24.1908	26.3829	25.2019	23.1523	28.9257	26.2678	26.8933	25.7777	26.9726	22.7326	25.6787	29.729	28.1267	25.7781	21.3318	28.2408	27.7215	28.6789	23.8834	25.5523	28.9221	27.8673	23.2282	18.9021
F2K22	22.2409	26.7907	28.0932	28.9265	25.1115	29.2783	36.0774	25.5559	27.3407	26.3733	21.0283	29.878	26.7893	27.9876	26.4309	28.0512	23.6732	26.645	30.8575	28.0929	26.7252	21.8204	29.1061	28.6492	29.5308	22.9921	26.2398	29.5371	28.7356	23.7922	19.741
F2K23	21.5109	25.885	28.5096	28.1302	25.0106	30.3881	36.2444	25.0427	22.7088	26.4764	25.7851	29.0879	26.2899	28.9418	27.2139	28.8321	24.0233	25.6291	30.852	27.9726	26.1542	22.1201	29.6279	39.9925	29.2	23.1854	26.727	29.1459	27.8616	23.1814	19.6801
F2K24	26.1205	26.9432	28.7619	27.9617	26.2767	28.5467	35.7232	24.6946	26.9363	25.5117	23.4619	29.0383	26.645	27.1824	25.9194	27.075	22.6114	25.9982	34.6046	28.5736	26.0607	21.75	28.3867	27.8234	28.9007	23.2796	25.6233	29.2841	28.7556	24.0659	19.496
F2K25	23.8581	26.2919	28.4257	27.6524	25.677	29.2336	35.0317	25.4253	26.5364	25.7579	21.9017	29.0689	26.4487	27.2617	26.3269	27.526	23.5438	26.5297	30.0944	28.6727	26.3664	21.6642	28.7006	28.2212	28.7421	21.8004	26.0617	28.895	28.0959	24.1288	19.7911
F2G11	23.5275	26.2165	27.4565	28.431	25.2009	28.8528	34.1113	22.8919	26.3666	25.8622	21.5196	28.6807	25.9647	26.8803	26.1562	27.3184	23.7398	26.5511	30.3642	27.811	26.226	20.9968	29.1782	28.0274	28.0569	23.5623	25.8405	28.2197	27.7063	22.5994	18.7667
F2G12	21.844	26.3234	29.0055	29.7604	26.6639	29.8394	37.7526	25.0199	26.9992	26.5695	20.6322	29.2766	26.9689	27.7138	26.803	28.0535	24.3453	26.9486	30.9095	28.2523	26.2179	22.1174	29.2536	28.3944	29.8169	24.1184	26.9642	29.1921	28.5255	24.0931	19.71
F2G13	24.7346	26.1469	28.093	28.7691	25.1528	28.8541	35.7396	24.0666	26.4238	25.2183	21.0901	28.3812	25.9369	26.5517	25.4939	26.2461	22.4135	25.5468	29.184	28.1418	25.5066	21.2934	27.9808	27.1701	28.5979	23.3959	25.1195	29.2976	27.8243	23.7215	18.2557
F2G14	22.2127	25.7857	28.531	27.7635	24.4934	28.5295	34.3103	24.3041	26.7341	25.7403	22.515	28.6664	25.8687	26.9998	25.7048	26.8029	22.7031	26.0592	29.4808	27.764	26.1673	21.2364	28.534	27.7926	28.7993	22.2353	25.8052	28.2443	27.8055	23.4212	18.8049
F2G15	23.7416	27.1098	30.6334	30.2873	24.512	30.7645	36.8298	26.0489	28.5373	27.084	24.5619	30.2905	27.9676	28.6624	27.5602	28.6541	24.4883	27.3813	31.5448	29.9285	27.4376	23.109	29.71	29.5797	30.2895	24.2411	27.3186	31.3368	30.0644	25.9725	20.9818
F2G21	21.6255	26.7063	30.208	29.6075	24.5118	30.9184	35.7893	25.9568	28.8415	27.1224	24.4216	30.9345	28.3512	28.9453	28.1247	28.559	24.9504	27.7173	31.4907	29.8493	27.3642	23.4455	30.7583	29.6615	30.0314	25.2532	27.7074	30.8751	29.5868	25.6086	20.7845
F2G22	36.7366	27.3948	28.5693	28.1216	23.2447	29.1577	35.4224	24.8213	26.7948	25.9767	20.1486	29.089	26.509	27.4945	26.1943	27.1839	23.0695	26.4733	30.8276	27.7449	26.0521	22.043	28.8031	28.042	29.2369	24.2507	26.396	29.4233	28.2111	23.606	19.0215
F2G23	23.2876	26.5138	28.9716	27.8681	25.4772	29.2872	35.6735	24.705	27.4134	25.7499	21.9504	29.1612	26.5104	27.4366	26.6224	27.4159	23.5882	26.6722	30.2752	28.3893	26.3558	22.114	29.0283	28.2899	29.1318	22.613	26.7664	29.3465	28.1565	24.2082	19.2273
F2G24	22.7411	25.9718	29.0196	28.3902	23.3387	29.2006	35.1436	25.1764	27.3456	26.5753	23.0483	29.2183	26.8035	27.7694	26.3807	28.1804	23.9098	26.9974	30.5209	28.6332	26.511	21.7639	29.1248	28.6468	29.1219	22.7603	25.8091	29.5168	28.6998	23.7695	19.1704
F2G25	21.2898	25.6093	28.0997	27.4032	26.6158	28.3978	35.2001	24.3165	26.4758	25.4172	21.737	28.3101	25.9085	26.8126	25.5771	26.8267	22.6634	26.0274	29.6032	27.9193	25.4945	20.9513	28.3165	27.5361	28.4025	21.4213	25.606	28.6955	27.8953	23.1503	18.5183
F2G31	24.1621	24.9213	28.1742	27.7078	28.4344	28.8508	34.3236	24.0337	26.7061	25.303	22.4486	28.4592	25.9693	26.7216	25.8604	26.7705	22.8074	26.1284	30.1536	27.8586	25.4473	21.6825	28.3506	27.4043	27.9614	22.7976	25.8468	28.4454	27.6434	23.2116	18.8664
F2G32	26.1987	26.331	28.7109	29.4114	23.4451	29.9757	35.7648	25.093	27.3855	26.2388	21.8732	29.7768	27.2425	27.7057	26.8947	27.6883	23.727	26.9174	30.826	28.2482	26.7002	22.5417	29.2538	28.7689	29.2704	23.8782	26.838	29.6444	28.4337	24.7369	19.7724
F2G33	21.6665	25.3559	28.0508	27.2717	25.6476	29.2376	35.7424	24.0659	26.5041	25.454	22.7277	28.7457	26.2281	26.8249	25.7401	26.9701	22.9541	25.9074	29.6532	28.1735	25.6718	21.6983	28.2577	27.7066	28.3617	22.8783	25.4805	29.0516	27.9733	23.4912	18.6472
F2G34	23.94	26.5429	29.2227	28.6817	24.564	30.0892	35.4806	25.0981	27.6835	26.2002	24.8203	29.2886	26.8524	27.6153	26.4203	27.5402	23.2638	26.4905	31.1557	28.763	26.3648	22.1057	28.747	28.1995	29.8787	23.3118	26.5106	30.3164	29.0022	23.9449	19.3555
F2G35	23.181	25.0719	28.521	27.2917	26.5906	29.017	34.994	23.5358	26.2113	24.9271	22.3956	28.0285	25.629	26.3851	25.1074	26.2115	21.9929	25.4473	29.1996	27.9382	25.1661	21.3554	27.5505	26.9644	28.153	22.1075	25.3032	28.5755	27.5005	23.143	18.543
F2G41	23.7544	24.809	28.1381	27.0522	26.8049	28.7016	40.5783	24.2405	26.9342	25.1992	24.2323	28.4099	26.049	26.6427	25.6079	26.7292	22.8392	25.9021	29.4941	28.4619	25.5139	21.4023	28.2414	27.433	28.252	23.277	25.6166	29.0527	27.9525	23.5989	18.6564
F2G42	25.5515	26.0466	27.9772	27.5531	25.3733	28.8972	35.162	24.126	26.2559	25.7202	24.6346	28.3808	25.9646	26.9669	25.9083	27.0959	23.1321	26.2991	29.7509	27.8519	26.0199	21.5398	28.5017	27.8364	28.7691	23.1817	26.1173	28.6425	27.7529	23.0175	18.724
F2G43	22.4724	27.8924	29.7062	29.6416	25.7038	30.4173	35.91	25.4088	27.9511	26.2057	25.0373	29.324	27.0343	27.8258	26.5953	27.746	23.4023	26.8898	31.9199	29.5081	26.5359	22.3421	29.1022	28.7465	29.6851	24.1998	26.6529	30.7084	29.3102	24.3774	19.6643
F2G44	24.5787	26.1559	28.2618	27.7944	22.7807	28.8268	35.9139	24.2179	26.5304	25.3399	24.7811	28.4939	26.1492	26.9219	25.9504	26.6986	22.6077	26.436	30.8363	28.4766	25.5728	21.316	28.4226	27.6288	28.4377	22.1693	25.8354	29.1267	27.8542	23.308	18.8432
F2G45	20.873	24.7958	27.4166	27.5566	0.002	28.3338	34.6853	24.6738	25.9319	24.3847	22.9389	27.8216	25.3052	26.0752	24.7319	26.3191	22.0383	25.7904	28.7603	28.0718	24.7804	20.647	27.3863	26.7976	28.7469	21.607	24.3668	28.69	27.2046	23.3509	18.582
F3K11	21.2417	26.0067	26.9223	27.0453	23.8679	29.4219	36.0381	23.7057	26.0571	25.4331	21.4381	28.0615	25.4141	27.6501	26.3262	28.0023	23.1972	24.5116	31.4919	27.2105	25.0732	21.4151	28.4797	27.7549	28.6708	22.2088	25.0559	27.9108	26.9352	21.9184	18.6457
F3K12	22.9063	28.1715	30.168	30.2062	27.6331	32.0264	36.3497	27.2348	29.7365	28.3403	26.3737	31.7469	28.7544	28.529	29.9654	30.0876	26.6785	27.9307	34.0339	27.2003	27.297	30.7523	32.258	31.6049	29.9943	25.0013	28.9716	31.2067	30.1011	25.5708	22.6404
F3K13	24.8319	26.2456	29.6277	28.6629	27.6527	30.4123	36.169	25.9575	27.5835	28.9037	25.8775	29.7661	27.8783	29.7286	28.3434	31.5132	25.0776	26.9532	34.5238	29.3265	28.9358	24.677	30.8527	30.2654	31.1121	23.9115	27.8527	30.4383	29.2715	24.2801	20.5715
F3K14	23.5902	26.8085	29.9329	29.2855	26.0313	32.0063	36.7324	26.1498	27.8189	28.3267	30.8048	30.564	27.653	29.5365	28.4762	29.9882	25.1506	26.6262	33.8173	29.958	27.3341	23.3404	30.9168	29.603	30.0402	23.8385	31.8514	30.6248	29.2641	24.4864	21.2482
F3K15	20.8751	24.624	27.3782	27.3331	23.6901	29.0999	35.8489	23.9256	26.0216	25.5994	24.7442	27.8456	25.4298	28.427	26.3474	27.6858	22.8903	24.3831	32.8041	29.3241	25.107	21.4812	28.6022	27.3733	28.1368	21.8165	26.2407	28.4903	27.0839	22.1332	18.7303
F3K21	20.9964	24.6168	27.4943	27.5267	24.8507	29.7777	35.0328	24.6537	26.2043	26.5733	21.0352	28.952	26.1464	28.2632	27.2109	28.9048	24.2458	25.4291	31.1964	27.4194	26.4537	21.9749	29.7203	28.888	28.4208	22.3685	26.6626	28.6172	27.1881	22.6198	19.0471
F3K22	22.3401	26.2829	28.0671	28.46	25.1095	30.021	36.0021	25.0109	27.0573	26.603	25.2685	29.3069	26.5631	29.0075	28.2166	29.4262	24.3804	25.5889	31.1998	27.6572	26.6617	22.2649	29.8409	28.6716	28.7917	22.6696	26.2016	28.997	27.7299	23.2816	19.9548
F3K23	21.9924	25.883	28.5076	28.1282	25.0086	30.3861	36.2424	25.0407	22.7068	26.4744	25.7831	29.0859	26.2879	28.9398	27.2119	28.8301	24.0213	25.6271	32.8871	27.9706	26.1522	22.1181	29.6259	28.4995	29.198	23.1834	26.725	29.1439	27.8596	23.1783	19.677
F3K24	24.6822	27.653	30.2355	29.9155	26.2747	31.0958	36.1147	26.3574	27.8893	27.6036	25.9267	30.5266	28.3213	27.9159	27.9535	30.3861	24.6915	26.1327	34.6016	27.7372	27.535	23.7792	30.23	30.099	31.4965	24.2035	27.8498	30.7214	29.192	25.1204	21.4986
F3K25	24.0066	25.7815	29.402	29.16	25.675	30.994	35.0627	25.9795	27.4967	27.0021	25.8805	29.9096	27.1474	29.4011	27.9859	29.6884	24.7054	25.7113	31.6711	29.6681	27.0612	22.9114	30.0799	29.3879	31.3992	22.1024	26.7133	30.0916	28.8069	23.9942	20.4895
F3G11	23.5302	26.2195	27.4595	28.434	25.2039	28.8558	34.1143	22.8949	26.3696	25.8652	21.5226	28.6837	25.9677	26.8833	26.1592	27.3214	23.7428	26.5541	30.3672	27.814	26.229	20.9998	29.1812	28.0304	28.0599	23.5653	25.8435	28.2227	27.7093	22.6024	18.7697
F3G12	22.1862	25.3211	27.8975	27.9863	25.1989	29.9363	36.7035	24.8293	26.9871	26.6539	26.1926	29.5334	27.1097	29.4766	27.5398	29.2071	24.6149	26.2023	31.7092	29.0995	26.756	22.5751	30.3176	29.1532	29.0184	23.1261	26.8036	29.025	27.6477	22.7165	19.9346
F3G13	24.969	28.3441	30.2602	29.4325	26.6619	31.6999	35.6589	26.5804	29.0802	28.0657	27.4867	30.9599	28.6282	29.772	29.1868	30.3611	25.4415	27.2703	35.4179	27.2444	25.5326	23.7721	31.4118	30.8658	30.4224	24.9054	28.8205	30.9189	29.1209	24.5785	21.5828
F3G14	22.4362	25.9591	28.7254	27.9882	25.1508	30.5057	36.2064	25.1091	27.3399	26.8049	25.3783	29.9396	27.281	31.737	27.8458	29.1356	24.4541	26.1285	32.9858	29.2166	26.6265	23.0769	30.5007	29.173	29.5568	23.4647	27.2507	29.7853	28.0371	23.5196	20.4816
F3G15	23.8771	25.9198	28.4266	27.3997	24.4914	30.734	37.113	24.3514	27.8571	25.6166	25.4579	29.1467	26.5625	29.4899	26.5519	28.4094	23.2723	24.1316	31.1124	28.0114	25.8432	21.9768	29.1089	28.2204	29.8622	22.5083	25.4387	29.3295	27.7061	22.6839	19.7319
F3G21	21.6298	25.0065	27.6035	26.8494	24.51	29.76	35.7879	23.8879	26.4915	25.9063	22.9855	28.7559	26.3231	29.9683	26.741	28.4919	23.8394	25.1865	30.8567	28.5378	27.3902	21.8579	29.4727	28.2453	28.0597	23.2014	25.9814	28.5756	27.0218	22.3468	19.3868
F3G22	36.7389	27.3971	33.5845	28.1239	23.247	37.2212	35.4247	24.8236	26.7971	25.979	27.8291	29.0913	26.5113	31.7677	26.1966	27.1862	23.0718	26.4756	30.8299	27.6946	26.0544	33.4848	28.8054	28.0443	29.2392	24.253	35.5673	29.4256	28.2134	39.9441	19.0215
F3G23	23.5708	26.1709	26.9208	26.0228	23.2427	29.6654	35.0408	23.4811	25.948	24.6888	24.137	27.7917	25.2093	29.2451	25.8984	27.564	22.8177	23.9755	32.068	26.5831	24.5216	21.3439	28.6092	27.26	26.7797	22.5769	25.041	28.1426	26.3522	21.3541	19.3027
F3G24	23.1172	26.398	28.98	28.5145	25.4752	30.7264	36.2371	25.2258	27.2187	26.7105	25.6307	29.8378	27.2835	29.256	27.687	29.1219	24.3598	25.4904	32.2952	28.0807	26.5601	22.6067	30.0772	29.4044	30.1272	23.5478	26.8601	29.4345	28.2474	23.5733	20.3429
F3G25	21.5338	24.2596	26.8972	26.0867	23.3367	28.8907	34.5893	23.1274	25.5116	24.7038	24.0729	27.7252	25.1446	29.2095	25.7195	27.2042	22.5333	23.4674	29.6167	26.9331	24.6987	21.0526	28.1624	26.9505	28.128	20.7775	24.4853	27.909	26.5596	21.5629	18.6324
F3G31	24.3613	27.5433	29.6839	29.4698	26.6138	31.5773	36.7139	26.3728	27.9895	27.9871	25.8506	30.7676	28.4842	30.4742	28.7566	30.2846	25.4578	26.6191	34.9637	29.2211	25.4485	23.8844	31.039	30.7485	29.7126	25.0825	28.2775	30.6238	29.188	24.77	21.3586
F3G32	26.4236	30.1783	31.1992	30.9739	28.4324	32.4648	39.9668	27.6576	29.8757	29.454	29.5562	32.0599	29.6426	30.7549	30.5131	31.6363	27.0245	28.0588	36.1271	29.9195	29.0536	25.0816	32.8556	32.808	31.9195	26.5968	29.9941	32.0376	30.3273	25.6357	22.8222
F3G33	21.9206	26.9793	27.1642	26.1898	23.4431	29.698	35.3547	23.7042	26.2563	24.9696	25.287	28.3714	25.7721	31.1798	26.0509	27.9573	23.0083	23.7783	30.8969	26.6256	25.1212	21.6819	28.8857	27.6217	27.9744	22.591	25.0097	28.4545	26.7959	21.5605	19.4998
F3G34	24.1432	27.63	29.1563	28.3859	25.6456	30.2034	36.0147	25.3009	26.9	26.7782	25.8996	29.7638	27.5205	29.8788	27.6844	29.0582	24.459	25.4368	31.9064	28.1501	26.9275	22.8463	29.8469	29.4216	29.3741	24.1144	26.9542	29.8161	28.1847	23.6371	20.6327
F3G35	23.5336	27.3558	28.4462	28.199	24.562	30.8536	37.1109	24.7739	27.5662	25.7284	25.9563	29.4412	26.8029	35.5885	26.9733	28.6634	23.5249	24.8726	32.9381	30.3829	25.8752	22.2711	29.6966	28.9558	29.1009	23.8594	26.1618	29.2552	27.6946	23.1906	20.3309
F3G41	24.0651	27.8184	30.1243	28.6009	26.5886	31.2289	35.9999	26.3511	28.4472	28.1918	27.511	31.1486	28.5562	30.1457	28.9239	30.3405	25.5196	27.2693	33.6686	29.0737	27.9856	24.0749	31.7553	30.7788	29.8755	24.7371	28.856	30.4578	29.5217	24.4558	21.5952
F3G42	25.8072	27.5472	29.1472	29.6216	26.8029	31.8907	35.222	26.3513	29.1809	27.9801	27.8705	31.1278	28.5749	28.3959	28.9079	30.4271	25.8568	27.2945	34.0292	29.5257	28.1135	24.0309	31.9042	30.5199	30.8282	25.2728	28.3727	30.6015	29.2575	24.3106	21.6997
F3G43	22.8484	26.6065	28.331	28.2121	25.3713	30.3448	35.1959	25.2195	27.359	26.7	25.7261	29.7405	27.3508	30.7634	27.637	29.0819	24.2984	25.7735	32.2831	28.5047	26.7192	22.7804	30.2814	29.2189	29.5845	23.2732	26.7937	29.7131	28.3696	23.2179	20.5088
F3G44	24.2573	26.8582	29.3183	28.2618	25.7018	31.0846	36.1154	25.6195	27.7011	27.3117	26.5305	29.8948	27.6607	30.4003	28.1723	29.8491	24.5751	26.2448	33.154	29.0616	27.0812	23.5676	30.7358	29.7139	30.0862	22.6643	27.7332	29.6162	28.2181	23.6181	20.9943
F3G45	21.0855	25.8868	26.7505	26.0162	22.7787	28.8996	35.3685	23.1082	25.6249	24.5852	24.2297	27.3021	25.1608	29.6866	25.6366	26.9538	22.1416	23.4732	30.6639	26.5542	24.2451	21.2264	28.0227	27.1867	27.0822	21.968	24.7606	27.8064	26.3296	21.3864	18.5445
F1K11	25.4297	23.8763	29.1278	28.5218	24.0779	29.8923	35.3218	26.5499	24.9274	25.4358	25.0876	29.0009	26.8519	27.2064	26.3299	27.9435	25.8225	26.5066	28.1622	28.5525	25.9871	23.958	33.9048	27.6351	30.1877	22.9513	26.9332	29.7704	27.3778	29.7984	26.1569
F1K12	26.361	24.9469	24.0993	27.7749	27.7151	26.5844	33.0136	25.8254	23.2936	28.343	25.9765	29.2954	26.7833	28.1022	25.7442	23.8161	24.7247	26.6163	28.2517	29.0358	26.539	27.873	35.6124	28.0608	28.5702	26.5983	25.432	29.5147	36.2446	20.1977	20.0521
F1K13	25.9896	26.7428	31.3843	28.1655	27.6532	29.0592	28.3822	25.0711	24.2192	28.9064	24.8013	30.6742	27.8792	27.9662	26.4106	27.4043	26.4101	26.9851	27.9792	29.2838	27.195	26.9453	28.1326	24.1183	29.8808	24.1233	27.2757	30.2599	29.2776	23.2859	25.3379
F1K14	25.5736	22.2109	28.9622	27.8199	26.1133	31.0858	36.0645	26.8094	26.8034	28.3294	30.8057	29.2305	27.6539	27.5515	28.4799	27.012	25.7622	26.3458	27.8679	28.4669	26.4588	23.9445	33.6032	26.4655	34.7452	23.4286	32.9261	30.6257	28.1001	24.9319	23.0166
F1K15	25.9311	26.9369	23.8967	27.5345	23.7721	29.7468	27.6897	25.3766	23.3211	25.6021	24.7451	28.9898	25.4307	27.8272	25.4877	25.7779	24.9058	24.3854	27.8334	29.3264	25.1093	26.5125	28.6083	24.2315	28.1391	28.119	26.243	28.4913	37.9563	19.1124	25.721
F1K21	24.3623	26.9122	30.2251	27.2932	25.0607	28.4502	35.0658	25.4739	29.4048	26.576	21.0361	28.9957	26.4078	28.0833	25.7838	26.2733	26.4611	25.7057	27.3026	28.1537	25.8051	25.179	28.2453	23.5082	28.7059	25.4533	25.5793	28.6181	27.1942	25.3712	24.3723
F1K22	24.6941	25.5848	30.1127	30.0466	25.1132	32.5306	36.0351	27.9782	29.3942	26.6039	25.2712	29.129	26.8593	29.7146	26.4355	29.9842	27.6158	26.672	30.1222	28.1199	26.7522	25.9401	36.7443	29.2641	29.5578	25.07	26.2668	28.9997	29.4326	25.6014	23.0523
F1K23	24.2889	24.1505	29.3255	28.3569	25.0123	30.1392	37.8896	26.5998	26.2849	26.4753	25.7858	29.2012	26.3599	27.9312	27.2156	27.9717	26.342	25.6294	28.2763	27.9729	26.1545	24.1012	34.9784	27.6329	29.2003	23.5796	26.7273	29.1466	27.6876	24.9439	22.1593
F1K24	26.8181	23.2621	30.2731	28.4625	26.3567	23.9541	27.7815	26.965	24.2848	27.6045	25.9294	29.2583	28.324	27.731	27.9572	27.254	25.8283	26.135	28.1626	27.7395	27.5373	27.1209	34.3371	27.5064	31.4988	23.499	27.8521	30.7241	33.5759	22.9435	20.5142
F1K25	26.3724	24.8559	32.2881	28.923	25.885	27.3508	35.0957	25.4929	26.6391	25.4572	25.8832	29.2089	27.1501	29.7744	26.3283	27.3246	26.0288	26.5567	28.6651	28.6997	26.3934	28.1712	29.9252	28.8709	28.7691	25.9334	26.0887	30.0943	29.4792	23.3298	19.8979
F1G11	23.5329	27.6145	30.0622	28.9443	25.2079	32.2181	38.9366	25.761	30.4614	25.343	21.5253	28.6864	25.9704	29.0443	26.1832	28.8929	25.3991	26.5525	29.4293	27.8124	26.2275	25.3543	29.1827	28.3324	28.0584	26.1328	25.842	28.2254	30.2401	25.2486	23.4197
F1G12	23.3091	26.4856	30.2245	29.5947	25.4089	31.5296	37.8942	25.3022	29.847	26.2788	26.1953	29.5361	27.1124	29.0686	26.815	29.024	24.944	26.9501	29.5929	28.2538	26.2194	25.4743	30.3245	28.31	29.8183	26.1522	26.9656	29.0277	29.9403	25.0758	23.3218
F1G13	23.3112	25.7887	29.9848	29.068	25.1598	31.4273	38.9224	25.6345	28.6008	25.5283	21.4001	30.9626	28.6309	28.5921	25.4986	28.4154	25.2308	25.5738	29.2719	28.1688	25.5336	24.9237	27.9853	27.8045	28.6249	23.3388	25.1465	29.6076	29.3077	24.7961	22.5456
F1G14	23.1539	26.8315	30.465	28.9831	24.5734	32.1989	36.2394	25.0326	30.5993	26.0503	22.825	29.9423	27.2837	29.3322	25.7318	29.1088	24.5658	26.0803	29.6768	27.7851	26.1884	25.8517	36.0737	28.8055	28.8203	25.362	25.8262	28.5543	30.2088	25.5544	23.5408
F1G15	26.5717	25.9179	29.7193	28.4406	24.4951	31.7649	37.8435	26.4409	28.859	27.394	24.8719	29.1494	28.1076	28.6711	27.5872	29.0329	26.1064	27.4023	29.3087	29.9496	27.4586	25.4569	29.1158	28.5225	30.3105	24.542	27.3396	31.6468	29.9969	25.5966	22.99
F1G21	24.2694	27.2566	30.1418	29.2779	24.72	31.445	35.8209	24.6864	30.186	25.2392	24.4916	28.7586	26.089	28.9204	26.758	28.1157	23.9983	25.1888	28.9888	28.5401	27.3925	24.7771	35.7577	27.7804	28.062	25.067	25.9837	30.9451	29.4016	24.9599	22.8229
F1G22	24.6182	27.3281	30.1354	29.6612	23.457	32.3544	39.016	27.2126	29.5963	25.7602	20.2186	29.229	26.649	29.4105	26.2003	29.7472	27.6947	26.4779	30.2641	27.6969	26.0567	25.9845	35.7674	29.0208	29.2415	26.0029	35.5696	29.4933	29.8029	25.0485	23.512
F1G23	23.0561	25.6733	30.7809	29.5074	23.2464	31.5496	38.0546	25.7258	29.7787	25.8199	25.0773	29.2312	27.0743	28.9407	25.9021	28.4338	25.5441	26.6725	29.2079	28.3896	26.3561	25.3197	34.1892	27.9732	29.132	25.9915	26.7667	30.7484	29.8774	25.5709	22.9532
F1G24	24.5168	26.4266	30.1917	28.8792	23.4187	31.9419	37.8909	25.4794	29.2855	26.6453	23.1883	29.2883	26.9435	28.0998	26.3822	27.9096	24.6769	27.0184	28.9012	28.6543	26.532	24.8869	35.4678	27.5515	29.1429	24.8855	25.8301	29.6568	29.4577	25.0905	22.7449
F1G25	25.3655	25.9237	29.6824	28.0885	26.6958	32.4416	37.4038	25.9196	28.7361	24.7047	22.9789	28.6201	26.2185	28.0408	25.7941	28.4682	25.6324	26.0484	29.31	27.9403	25.5155	25.2272	28.321	27.8023	28.4235	25.0545	25.627	28.73	29.6947	24.8764	22.9798
F1G31	27.5146	28.8547	32.9018	33.3977	26.6344	33.5859	36.7469	31.6992	31.8096	27.988	22.5886	28.7692	26.2793	34.1436	26.0774	32.9462	29.6469	26.1299	35.1145	27.8601	25.4487	29.0044	31.0459	33.1855	27.9629	27.9932	25.8482	28.5854	31.8795	29.7984	26.1569
F1G32	24.7959	27.219	30.2743	29.9218	28.6424	31.3653	38.9723	26.6519	28.6953	29.4549	29.5571	30.0868	27.5525	28.9202	26.8962	28.4687	26.4916	26.9189	29.34	28.2497	26.7017	25.2177	35.8675	28.2043	29.2718	25.4177	26.8394	32.0385	29.0666	25.7859	22.9435
F1G33	24.5073	26.5864	30.2176	29.3713	23.4637	31.47	37.6313	26.8954	29.5525	25.594	25.288	28.3741	26.3681	28.9628	25.7671	28.8829	26.6266	25.9176	29.3045	28.1838	25.682	25.4654	28.8926	28.2416	28.372	24.9712	25.4908	28.4554	29.6516	25.3379	23.134
F1G34	24.7314	25.2411	30.0389	28.5736	24.644	31.653	36.0477	26.4169	29.2066	26.3402	25.9005	29.7665	26.9924	28.3885	26.4473	28.1138	26.2353	26.5175	29.0021	28.79	26.3918	25.2017	33.9986	27.7611	29.9057	24.5137	26.5376	29.817	29.4581	24.9319	23.0166
F1G35	25.1359	26.0328	30.6664	29.0893	24.5657	31.7558	37.8558	26.687	28.8157	25.2371	22.7056	29.4439	27.693	28.694	25.1135	28.3564	26.1968	25.4487	29.384	27.9397	25.1676	25.4594	35.7696	27.7034	28.1545	24.4659	25.3047	28.8855	29.5828	25.3011	23.3298
F1G41	23.8942	26.1311	29.8603	27.7733	26.5923	30.6476	37.8684	25.9166	29.4611	25.5092	24.5423	31.1513	25.4698	27.9702	25.614	28.2751	25.6591	25.9123	28.7647	28.4722	25.5242	25.0503	35.0375	27.4383	28.2623	25.2257	25.6268	29.3627	29.3528	24.3723	22.7966
F1G42	25.1874	27.296	30.1523	29.0624	27.0129	31.7937	35.255	26.529	29.8655	26.0302	24.9446	31.1305	26.1046	28.8277	25.9098	28.485	26.3483	26.3093	29.2121	27.8621	26.0301	25.394	34.5197	27.8386	28.7793	25.6461	26.1275	28.9525	29.7425	25.6014	23.0523
F1G43	23.6686	25.5158	29.8196	28.7279	25.375	31.1508	37.6116	26.4241	28.5124	26.3457	25.3085	29.7432	27.3517	28.3377	26.6223	28.1943	25.9381	26.8913	29.0417	29.5096	26.5373	24.8757	35.2785	28.004	29.6866	24.9654	26.6543	29.037	29.0644	24.9439	22.1593
F1G44	25.1841	26.3223	30.5698	29.4567	22.8607	31.6279	37.5256	26.8634	29.8247	26.5144	26.5332	28.5639	27.6616	29.054	25.9565	28.8767	26.6761	26.463	29.7328	28.5036	25.5998	25.5359	34.6824	28.1977	28.4647	24.5712	25.8624	29.6189	30.0307	25.721	23.2859
F1G45	24.0375	25.5309	30.0128	28.8548	22.7993	30.8659	35.4015	26.2482	28.527	27.6436	24.2324	27.8916	25.1617	28.3098	24.7829	28.0302	25.938	25.8006	28.987	28.082	24.7906	24.7614	34.1118	27.7413	28.7572	24.1518	24.3771	27.8091	29.0688	25.3712	22.5159
M3K11	26.8751	24.7085	27.3483	27.4352	25.034	28.5813	35.6332	25.2803	24.5975	28.4442	24.2787	29.7728	25.8987	27.683	29.7549	31.3698	29.0224	26.8346	33.1516	28.321	28.9618	22.0141	32.5092	29.8551	32.807	22.6768	26.9212	27.3577	26.2295	21.6278	21.9613
M3K12	33.8041	26.0346	27.4397	27.5007	26.0309	29.9824	35.0691	25.1577	24.7886	28.3503	26.8232	30.1571	25.9428	28.941	29.2626	31.2748	29.3384	26.8351	34.0094	30.6426	28.8252	26.8521	32.3753	30.1393	33.1456	23.418	25.3978	27.4885	25.9695	22.0632	27.7877
M3K13	29.7346	25.8837	28.2455	29.1015	25.5919	30.0286	35.9515	26.7536	26.4591	29.2826	30.5876	31.4525	26.958	29.6226	30.8286	32.1435	29.806	27.5578	34.2921	28.4501	29.8258	23.0449	33.1912	31.0928	32.0459	23.5666	27.2487	28.0929	27.0792	22.6855	22.6999
M3K14	44.6202	27.5974	34.9978	28.9921	25.4576	29.9601	35.9453	26.5604	26.8695	29.6863	34.6261	31.4235	27.1046	29.729	30.9719	32.4647	30.0423	28.2524	33.9345	29.1731	29.8738	23.6425	37.5593	31.4268	30.3312	24.361	32.9246	28.5947	28.1538	23.1676	23.5878
M3K15	23.1547	24.7103	27.873	27.7331	24.849	30.6313	36.1082	24.9763	24.5618	29.0381	23.8695	30.1672	26.8606	28.7236	29.1709	30.8705	29.2942	26.2428	33.936	27.2794	28.0682	21.4429	32.2094	30.1093	30.704	23.1068	25.4607	27.357	26.3351	23.0409	22.8277
M3K21	24.002	25.8676	27.5678	27.7255	25.9012	30.63	37.8802	25.1394	24.7144	28.2427	24.2689	29.8364	26.149	28.3486	29.4425	31.2682	30.3986	26.8083	33.2817	27.8161	28.4595	22.0116	31.9419	30.0385	30.7622	22.619	25.5523	26.9978	26.2235	21.3563	21.6495
M3K22	25.1583	26.9833	27.552	28.5074	25.9911	30.3537	37.7791	25.9772	26.7529	28.8716	26.3376	30.8433	26.3968	29.1329	30.2649	32.5386	29.6582	26.6036	32.2602	27.6405	29.0716	23.065	33.4346	30.569	31.26	24.0151	26.2398	28.489	27.4346	21.9453	23.1884
M3K23	27.5968	25.508	27.5498	28.7863	25.5147	30.2245	35.8893	25.7663	25.4119	28.931	28.1826	30.1878	26.3382	28.8621	30.1831	32.0398	29.4961	27.3486	35.3293	28.396	29.2482	22.2998	32.8735	30.8483	10.5519	23.1511	26.8211	27.8035	26.4309	22.2435	22.3757
M3K24	24.7653	24.843	27.035	27.5191	25.9974	30.3416	34.5397	24.7244	24.2949	28.4818	34.8465	29.9014	25.7192	27.8589	29.446	31.9881	28.3358	26.2561	32.3456	28.3174	28.9592	21.969	32.2663	29.6699	20.552	22.5049	25.6233	26.6912	25.7283	21.6396	21.8608
M3K25	25.0542	27.2083	28.3408	28.7701	27.296	32.2605	37.0919	26.2073	26.5885	29.4955	25.9786	31.1007	27.1877	29.3787	30.9339	32.5162	30.5022	27.9901	32.6651	28.8798	30.2969	23.133	33.7229	30.8559	30.4568	23.8137	26.0617	28.5476	27.7363	22.7399	23.1304
M3G11	25.5361	27.6496	28.5882	28.3942	25.5294	29.9928	36.7659	26.4756	26.9209	29.2712	23.2379	31.6659	28.059	29.4555	31.1266	33.105	30.8506	28.0416	35.5441	28.9764	29.802	24.1685	34.9989	31.3373	30.0112	24.7004	25.8405	29.2611	28.1174	22.6203	24.187
M3G12	25.5566	28.3414	29.0826	29.2382	24.719	28.8685	35.1541	26.847	27.5854	29.3545	28.7216	31.8889	28.0676	29.6913	31.1432	32.8111	28.6579	27.8717	35.7209	28.4617	29.1202	24.2734	34.3341	31.2074	31.0965	24.8599	26.9642	29.9933	28.2577	22.7677	24.4544
M3G13	26.8127	27.9824	30.1911	30.5303	24.4664	29.1895	37.0459	28.4362	28.3224	30.0701	28.6355	33.1252	28.4733	31.1826	31.8641	33.3701	30.4487	28.9244	35.7609	29.5778	30.5882	24.612	34.8313	32.6645	30.5838	25.6103	25.1195	30.0053	27.8845	23.7185	24.744
M3G14	26.4959	27.8431	28.4753	28.3877	24.5684	28.7841	36.2742	26.4359	27.1043	29.1066	25.5343	31.4003	27.8072	29.3983	30.3837	32.5536	30.4664	27.1868	33.765	28.4488	29.5844	23.971	33.999	30.6913	30.6074	24.4884	25.8052	29.4847	27.4906	22.653	23.7588
M3G15	23.5394	28.3569	29.2328	28.8298	24.7887	29.3784	36.8057	26.6137	27.0115	29.7303	25.8349	32.2385	28.7234	30.033	31.0816	32.8408	30.1508	28.1406	36.5718	27.9081	31.0936	24.3655	34.8231	31.072	30.7222	25.2758	27.3186	29.7853	28.4549	22.8488	24.346
M3G21	27.4164	31.3367	30.8855	30.5214	25.493	25.493	36.854	28.7503	29.0624	31.3775	28.6536	33.8352	30.1868	31.8294	33.4942	34.7837	29.3025	30.0699	39.9659	30.9261	29.192	25.8544	37.4347	33.5494	30.4738	26.5749	27.7074	31.4165	29.6889	24.7279	26.4939
M3G22	25.423	27.954	28.4876	29.0538	25.493	25.493	35.1511	26.3767	26.9339	29.0946	25.4494	31.2637	27.7358	29.0432	30.5301	32.1776	29.9399	27.5124	35.3875	27.6499	29.6973	23.652	34.1478	31.1273	29.9991	24.8848	26.396	29.0238	27.6057	22.474	23.6762
M3G23	25.9628	26.9569	28.3314	28.0637	25.493	25.493	36.8258	26.3168	26.4128	28.8014	26.157	31.3272	27.3853	29.2108	30.2019	32.1203	30.1195	27.1823	35.0023	28.17	29.3436	23.2686	33.7543	30.7643	30.6193	24.1793	26.7664	29.0025	27.097	21.9908	23.4696
M3G24	25.3819	29.0556	28.3146	28.0544	25.493	25.493	35.9696	26.111	26.7974	28.8994	26.9832	31.2482	27.5001	29.2748	30.4109	32.4503	30.4941	27.0678	35.4748	28.3637	29.4942	23.4885	34.2328	30.8744	31.2753	24.5974	25.8091	28.9422	27.3488	22.0992	23.5154
M3G25	26.3097	28.3738	29.4872	29.3062	25.493	25.493	37.0035	27.6304	27.7981	30.162	25.9862	32.6068	29.4215	30.0472	31.4105	33.4216	31.3049	28.6286	38.4468	29.8324	30.651	25.0379	34.8932	31.5536	31.4187	25.7776	25.606	30.1804	28.6215	23.476	24.9198
M3G31	26.9623	31.2922	29.8479	29.5544	24.7594	28.8266	36.9108	27.9713	28.7188	30.2378	29.3349	32.1358	29.2928	30.6315	31.6929	33.2718	29.4767	29.0082	37.8197	30.142	30.158	25.268	33.2687	31.6479	30.7374	26.1909	25.8468	29.8919	29.0764	23.8829	25.812
M3G32	26.2557	28.3753	29.8734	30.97	25.036	28.513	36.7658	28.0992	28.4815	30.4611	27.9935	33.4488	28.4006	31.4924	32.1031	33.6581	31.3784	28.7837	37.7578	28.9529	31.1589	24.6547	35.2984	33.1795	32.3158	25.3828	26.838	30.1296	28.1477	23.7921	24.5969
M3G33	24.9096	27.2769	28.9098	28.4812	24.4531	29.4304	36.2303	26.7263	27.5569	29.2573	33.714	31.8895	28.2857	29.6676	31.16	32.9196	29.9803	27.1385	36.2467	28.9849	30.0706	24.1266	34.4526	31.3318	31.3048	25.2787	25.4805	29.8167	27.6837	22.6996	24.4087
M3G34	29.0896	33.3246	33.4612	34.1731	24.4348	29.158	36.5158	32.3983	32.5036	35.256	26.3611	36.2126	32.4705	29.041	35.6047	36.5473	29.788	34.3103	34.8263	34.2299	30.3071	28.461	37.2305	36.4582	29.9145	28.7562	26.5106	35.7163	32.6172	27.7814	28.6272
M3G35	26.7569	28.3421	29.0312	28.9176	25.3349	27.5995	36.7181	26.974	27.3717	29.6353	27.2835	31.7134	28.3298	29.7972	31.3313	32.9044	30.9165	28.1003	36.7308	29.2724	30.1289	24.3948	34.8356	31.3747	30.2259	24.9287	25.3032	30.0282	28.2584	22.9254	24.6554
M3G41	25.2064	26.9962	27.4447	27.0988	25.493	26.493	36.1619	25.5072	26.1678	27.9444	26.4376	30.7175	26.8353	28.2794	29.8404	32.0878	29.6229	26.801	35.3927	28.2222	28.2454	23.3346	33.2446	30.1014	31.1521	24.3707	25.6166	28.5157	27.0973	21.1848	23.4175
M3G42	26.0337	28.6751	29.7821	29.5547	25.2187	29.0797	36.0431	27.5153	28.0982	30.0651	25.5338	32.5979	28.5824	30.6521	31.5977	33.3806	31.6653	28.6238	37.7129	29.6305	29.7857	24.5993	35.1145	32.3935	31.4947	25.5725	26.1173	30.1907	28.2487	23.3927	24.7808
M3G43	25.4587	29.3648	29.7566	29.7892	24.4797	29.5671	37.0194	28.3892	28.0735	30.0896	28.8207	32.508	28.8475	30.4625	32.034	33.0578	29.8499	28.3115	40.4719	30.2027	30.9514	24.6646	35.1757	32.1295	31.0127	25.3762	26.6529	29.9831	28.3237	23.4864	25.2128
M3G44	26.3	28.983	28.5285	28.2308	25.505	28.5706	36.7358	26.8558	28.3264	29.1491	27.4844	31.3589	28.0268	30.0762	30.6949	32.3059	30.5533	27.6763	37.2378	28.9779	29.5179	24.3753	34.03	31.191	10.2472	24.7225	25.8354	29.514	27.663	22.5682	24.4025
M3G45	26.2993	27.8016	29.2424	28.6263	25.4933	28.5588	35.8145	27.0712	27.6739	29.6876	25.2344	31.9599	28.5092	29.8157	31.0555	32.9393	30.3672	28.1791	36.7441	29.2326	30.0787	24.4335	34.3414	31.6354	31.0282	25.1293	24.3668	30.0912	27.9614	23.2298	24.4829
M2K11	22.99	26.1817	28.3137	29.4388	25.022	28.5693	36.4471	25.9415	26.6388	29.5227	29.0243	30.3858	27.1799	29.4723	30.2508	31.9641	29.0284	29.6286	40.9666	27.9613	31.2891	23.5028	33.4357	30.826	30.5701	24.3178	27.6024	28.6655	27.51	22.7816	21.9396
M2K12	24.5576	27.2925	27.6583	29.2971	25.9899	29.9414	36.5864	26.8836	27.4476	29.6803	26.982	30.8656	27.4288	29.5642	31.756	33.3548	29.3373	29.5236	38.0725	28.5892	31.8722	23.5272	33.5338	31.2369	30.9578	25.4262	25.9628	28.7773	27.6882	23.2747	21.89
M2K13	23.3544	26.0955	27.6911	28.8133	25.5799	30.0166	37.0552	26.7541	26.9579	29.6394	26.5902	30.9831	27.6876	29.6553	31.0307	32.7711	29.8092	29.9049	39.1274	28.0449	33.2675	22.8791	33.5494	31.2982	29.1348	24.3701	27.8729	28.7134	27.0718	23.0992	22.0217
M2K14	24.304	27.9793	35.1961	29.5362	25.4456	29.9481	37.0647	26.1742	26.9004	29.5593	24.6776	30.8457	27.9309	29.5739	31.3039	32.6275	30.0455	30.1237	44.5626	28.3932	32.2431	22.602	37.8619	31.0604	33.9257	25.2177	26.8364	29.2576	27.4324	23.1544	21.872
M2K15	24.6663	27.2035	28.158	28.8885	24.837	30.6193	36.3245	26.3876	26.8878	29.6428	26.6689	31.2297	27.3798	29.9624	30.8519	32.5033	29.2926	29.3403	39.671	28.1107	31.8087	23.2289	33.9946	31.0779	29.7076	24.7162	25.9251	29.7688	27.8862	23.3763	22.5892
M2K21	24.3182	29.174	27.957	29.0499	25.8602	30.589	36.2317	26.7874	28.3047	29.677	27.2147	31.4761	27.8047	30.078	31.5175	32.9562	30.397	29.5991	41.0928	28.293	31.9453	23.5799	34.0964	31.6306	30.0236	24.8879	26.2006	29.6692	28.1064	23.6894	22.6395
M2K22	24.2076	27.8829	28.6241	28.9439	25.9501	30.3127	36.6152	26.8183	26.5195	29.8491	22.9843	31.2172	27.7587	28.9	31.2803	33.38	29.7582	29.8324	42.1881	27.8555	32.0735	23.0849	33.6314	31.2379	31.1306	25.994	26.8437	29.5421	28.2395	23.5889	22.3188
M2K23	24.3843	26.3734	28.3675	28.9473	25.4737	30.1835	36.4359	26.3971	26.9432	29.7192	23.8398	31.0489	27.8586	29.463	31.1696	32.6534	29.5961	29.3968	41.3192	28.5444	32.128	23.1103	33.5637	31.0293	29.8436	25.4447	26.807	29.1131	27.299	23.2792	22.1708
M2K24	24.7613	28.0788	29.192	29.6396	25.9564	30.3006	36.513	27.3183	27.3812	30.0776	27.0816	31.46	27.8831	30.0902	31.2552	33.0103	28.4358	30.1718	41.3594	28.2864	32.3872	23.3757	34.1099	31.364	30.4265	25.9112	26.5	29.991	28.1901	23.7921	22.2078
M2K25	27.1363	33.0179	30.2947	30.2996	27.255	32.2195	37.091	28.7491	29.9895	31.4835	27.4089	33.1742	29.5035	31.2925	33.6724	34.7786	30.6022	31.3667	45.7077	30.4947	34.714	26.751	35.4519	32.4814	32.0658	29.3353	26.9005	31.5393	30.1055	25.0723	25.9071
M2G11	25.2681	27.3286	28.0709	28.1062	25.4884	29.9518	35.2352	26.1636	27.1861	29.1458	28.7365	30.7584	27.2544	29.4551	31.2251	33.0297	30.9506	29.5462	37.9714	28.2373	30.7931	23.0247	33.529	31.1058	30.5751	24.5621	26.6478	29.4211	27.6947	23.2385	21.6754
M2G12	23.5506	26.2039	26.9402	27.9627	24.707	28.8565	35.4796	25.4036	26.0636	28.3416	26.2475	30.0763	26.3715	28.2172	30.3135	31.9855	28.6069	28.7012	36.4638	26.7553	30.1479	21.6419	32.2827	30.1682	29.3091	23.3901	27.6331	28.2274	26.4236	22.1014	20.6309
M2G13	23.2114	24.7445	27.1691	27.3899	24.4254	29.1485	36.1626	25.2072	25.4188	28.1544	22.6452	29.8308	26.269	28.1349	30.2818	31.3376	29.4552	28.868	36.25	27.1898	29.466	21.3047	32.3917	30.0131	29.9555	22.8242	25.9874	28.0266	26.25	22.212	20.4593
M2G14	22.7869	25.3822	26.9849	27.3355	24.5274	28.7431	36.3605	25.3218	25.8737	28.0224	23.259	30.4027	26.348	28.2073	29.9778	31.8333	29.6836	28.5773	35.2752	27.2856	29.9359	21.7366	32.784	30.0861	29.0785	23.2918	26.2487	28.3834	26.6626	22.2529	20.6584
M2G15	23.5194	25.7184	26.963	27.8772	24.7477	29.3374	35.75	25.6404	25.7591	28.5992	23.5798	30.6653	26.6112	28.406	30.6192	32.8098	30.1118	29.0124	37.0046	27.8771	30.192	21.9356	33.0931	30.6088	30.6912	23.2815	28.1125	28.7893	27.1209	22.4452	20.8567
M2G21	24.242	27.9996	27.6046	28.1632	24.6964	28.2028	36.3468	25.4847	26.4283	28.7235	28.3032	30.5046	26.8619	28.73	30.2725	31.932	29.2495	29.1053	37.0592	27.2528	30.2119	22.3338	33.0772	30.4695	28.8121	24.0975	28.0779	28.7316	27.1008	22.6032	21.2551
M2G22	24.7462	27.3559	28.0777	29.0522	25.5272	30.3903	36.986	26.5968	26.6556	29.4472	22.0484	31.4187	27.2176	29.2099	31.0226	33.1448	30.3132	29.651	38.3934	27.6539	30.0867	23.1758	33.2592	31.2468	30.3136	24.7992	26.9712	29.5649	27.7881	23.2146	22.4853
M2G23	25.9722	26.9969	28.3714	28.0731	25.505	25.505	36.8352	26.3262	26.4222	28.8094	26.1664	31.3366	27.3947	29.2202	30.2113	32.1297	30.1289	27.1863	35.0063	28.1741	29.353	23.278	33.7637	30.7683	30.6234	24.1887	26.7758	29.0119	27.1064	22.0002	23.479
M2G24	23.4109	24.3031	27.0063	27.7813	24.1302	28.3752	34.9063	24.987	25.5542	28.2629	23.7455	30.1243	26.0963	28.1937	30.4233	31.743	29.6684	28.7388	36.6614	27.3575	29.3977	21.4383	32.7149	30.1397	28.8858	22.5648	27.0928	27.5968	25.9538	22.1069	20.3757
M2G25	23.5342	24.6178	27.577	28.3168	24.8629	30.0479	36.0389	25.6449	26.0139	28.71	24.1886	30.7031	26.9082	28.9823	30.624	32.7877	30.1899	29.1447	36.2507	27.7539	30.62	22.2101	33.542	30.77	30.2043	23.3842	27.1044	28.7091	27.0851	22.8284	21.2874
M2G31	22.5831	25.4284	26.9168	27.403	23.9791	28.6823	34.823	24.8748	25.5995	27.6506	28.5944	29.7056	26.1335	27.9159	29.8727	31.5106	29.4457	28.7014	36.1225	27.0052	29.6167	20.9649	32.2149	29.8994	29.6907	23.3463	26.1188	28.255	26.5214	21.7884	20.2171
M2G32	24.1179	25.6911	27.2555	28.6682	24.7474	28.8146	36.2087	25.4696	25.8419	28.4035	23.0616	30.2953	26.4789	28.5156	33.2383	32.2376	29.8701	28.9744	36.9813	26.9035	30.1003	21.8001	32.6662	30.1716	29.0947	23.0137	26.3797	28.2443	26.607	22.5161	20.957
M2G33	23.4487	23.8398	27.1198	27.8026	24.995	28.472	36.6825	25.5669	25.8821	28.4149	27.9024	30.1443	26.3884	28.62	30.3616	32.3115	29.9493	28.8109	35.2981	27.8016	29.8718	21.5749	32.7227	30.3293	29.9635	23.2648	27.1114	28.1112	26.5741	22.3553	20.6326
M2G34	22.862	24.6611	27.2883	27.8368	24.4411	29.4184	36.4848	25.483	25.5523	28.1457	25.4237	30.4048	26.4505	29.01	30.6044	32.246	29.757	28.6055	34.7953	27.2634	29.9987	21.3873	32.7166	30.2027	29.8422	22.6545	26.5973	28.5957	26.5114	22.2665	20.2612
M2G35	22.9902	25.6793	27.9106	27.3095	24.4228	29.146	36.2941	25.5841	26.0352	28.7231	27.2653	30.4107	26.6108	28.7022	30.2628	31.9187	30.9615	29.0452	36.8286	27.6545	30.4977	22.0411	33.0292	30.3249	29.2941	23.6567	27.1846	28.8333	26.7943	22.3755	20.8644
M2G41	24.437	25.358	27.6806	27.2595	25.2939	27.5585	35.3829	25.8272	26.4104	28.5722	29.2903	30.7262	26.6538	28.7288	30.6671	32.0382	29.3546	28.8873	36.4621	28.4988	29.9089	21.8078	33.2586	30.7666	29.7389	23.1946	26.6803	28.366	26.9832	22.2085	20.927
M2G42	24.0853	26.2227	27.3233	26.9757	24.4372	28.661	34.4502	25.2686	26.0779	28.2598	28.543	30.2219	26.2156	28.6471	30.8779	32.6581	30.1527	29.0105	35.3733	28.0065	29.7547	21.219	32.9708	30.508	29.8453	23.6019	25.9693	28.4525	26.7873	23.4021	20.7396
M2G43	23.8595	24.5735	27.5245	27.8121	25.2067	29.0677	35.5094	26.0239	26.0981	28.5728	26.3201	30.8068	26.6011	28.6602	30.1106	31.7357	29.8189	28.8678	35.3707	27.5841	30.145	22.0162	32.8149	30.6246	28.9165	23.1142	26.43	28.494	26.6777	22.5127	21.0374
M2G44	23.8213	24.986	26.7522	27.6717	24.4387	29.5261	35.9397	25.1747	25.6621	28.0884	27.8847	30.08	26.1267	28.544	30.6847	32.2172	29.5448	28.4039	35.573	28.0866	29.5319	21.4312	32.8592	30.2752	29.4748	22.5238	27.3415	27.9405	26.5277	22.1405	20.6059
M2G45	24.5898	27.2392	29.0935	28.8382	25.493	28.5586	36.8416	26.6895	27.8289	29.6245	25.2034	31.5217	27.443	30.0575	31.5882	32.9349	30.3362	29.9939	40.7339	28.8125	31.3819	23.6328	33.877	31.039	30.9972	24.6672	26.4736	29.5302	27.9953	23.9372	22.8379
M1K11	25.6518	24.8673	28.0939	27.5408	25.0281	29.7687	35.2274	27.875	25.2693	28.9836	26.6516	30.0794	26.5394	28.3619	30.0053	30.0185	31.1445	28.2417	29.7329	28.1543	30.1385	23.8552	34.2638	28.5687	31.6887	23.0288	27.2633	28.0141	26.7656	22.9789	21.905
M1K12	23.0713	26.2184	28.9655	27.774	26.0105	31.6123	37.3682	25.0571	27.5509	29.0154	26.9027	30.5115	26.6859	28.5767	30.5141	30.7563	29.3375	28.1895	30.8608	29.629	30.3618	25.2507	35.2655	28.9161	32.0518	25.1709	25.6817	28.1353	27.9602	23.1235	23.8775
M1K13	23.3275	22.9523	28.2571	27.799	25.586	30.0397	35.9876	25.2011	24.8828	29.4611	28.589	31.2179	27.323	28.8138	30.9321	30.2175	29.2501	28.7414	30.0145	28.2606	31.5598	23.9186	34.363	28.8548	30.5905	23.2253	27.5623	28.4056	26.6486	23.2474	21.984
M1K14	23.7197	23.1582	27.9676	27.3981	25.4517	30.2727	35.7195	24.9261	24.7748	29.6269	29.652	31.1347	27.5178	28.3139	31.1427	29.7133	29.1813	29.1982	29.4651	28.7963	31.0716	23.8021	36.5812	28.1186	32.1286	23.2189	29.882	28.9286	26.3489	22.9261	21.5066
M1K15	24.2402	25.6016	30.4531	28.6088	24.8431	31.2937	37.6566	25.0006	26.3941	29.3446	25.2693	30.7026	27.1203	29.8764	30.0139	32.5149	29.2932	27.8017	32.5749	27.7082	29.9516	24.6178	36.8987	31.3217	30.2083	25.2358	25.6944	28.563	28.6225	26.0325	24.0271
M1K21	24.7414	23.624	28.0047	27.7239	25.8809	29.282	35.2922	25.9605	24.7088	28.964	25.7419	30.6604	26.977	28.2175	30.4848	29.8608	30.3976	28.2139	29.2541	28.0677	30.2025	23.5953	34.6551	28.3505	30.3954	22.9489	25.8766	28.3336	26.3535	23.0759	21.3427
M1K22	23.4232	23.6034	27.9174	28.2716	25.9707	29.6201	37.1973	25.1937	24.4063	29.3605	24.6611	31.0344	27.0779	28.1564	30.7751	29.9792	29.4529	28.2281	29.4486	27.7505	30.5727	23.9132	34.8977	28.2227	31.1978	22.9937	26.5419	29.0157	26.4955	22.8851	21.6618
M1K23	23.0658	22.6043	28.1108	27.7671	25.4943	29.9247	35.5231	24.9366	24.2577	29.3252	26.0113	30.6184	27.0985	27.6099	30.6811	29.7945	28.3001	28.3858	29.4147	28.475	30.6882	23.7251	33.2227	28.4244	20.2003	23.2241	26.8212	28.4584	26.3271	22.9329	21.6843
M1K24	25.1246	24.9618	27.8819	27.5561	25.977	30.2859	35.5265	25.796	25.4376	29.2799	30.9641	30.6808	26.8012	27.9138	30.3531	29.9175	30.1077	28.2241	29.868	28.3043	30.6733	24.2426	33.1922	28.4513	25.5024	23.8703	26.0618	28.3436	26.9365	23.2019	22.434
M1K25	25.3762	25.2798	28.5653	27.7744	27.2757	31.5285	37.0916	25.6397	25.598	30.4896	26.6939	32.1375	28.3457	26.8675	32.308	30.265	30.5007	29.6885	30.3909	29.692	32.5056	24.7486	34.7295	28.5176	31.2614	24.1084	26.4812	30.0459	27.4	23.3667	23.2487
M1G11	25.401	26.1543	29.5494	29.7009	25.509	30.4948	36.6284	25.416	26.9426	29.2086	25.9873	31.2123	27.6608	31.0483	31.1783	32.1243	29.9225	28.807	32.4396	28.607	30.2977	25.7834	34.2664	30.8687	30.2933	25.5528	26.2467	29.3452	28.3701	25.4721	23.9398
M1G12	25.6943	23.7726	27.3187	28.6042	24.7132	28.6159	35.3874	26.1618	24.9105	28.8482	27.4847	30.9827	27.2236	28.3954	30.7332	29.9558	30.9611	28.2996	29.5222	27.6086	30.1503	23.3293	33.627	28.0348	30.2159	23.3273	27.3011	29.1144	26.4578	22.7683	21.5354
M1G13	24.1466	22.9389	27.7269	27.8783	24.446	28.7588	35.4835	25.8689	24.2664	29.1124	25.6445	31.4781	27.3753	28.201	31.0754	29.9449	29.8196	28.9063	29.9577	28.3839	30.0296	23.6196	34.4974	28.2849	30.2698	23.3391	25.5559	29.0201	26.0839	23.2146	21.8762
M1G14	24.8174	23.5666	27.0743	27.4564	24.548	28.5526	34.9134	25.3391	24.4004	28.5646	24.4008	30.9016	27.0777	28.1721	30.1855	29.8957	29.2508	27.8951	29.3683	27.8673	29.7626	23.3494	34.6591	27.9935	29.8431	22.9775	26.0294	28.9382	25.8386	22.8863	21.3117
M1G15	26.1404	23.5071	27.8833	30.5016	24.7683	29.5797	35.8231	26.9779	24.3103	29.1649	24.7115	31.452	27.6674	29.0505	30.8528	29.9119	31.9608	28.5866	28.0084	27.8927	30.6476	23.5473	34.6977	28.1419	30.7198	23.0923	27.7197	29.2898	26.0742	23.5824	21.4892
M1G21	24.0984	24.9668	28.8469	29.3424	25.0948	29.5028	35.9319	25.215	25.9313	30.0506	28.4785	32.17	28.5245	29.28	31.8882	30.9365	29.5202	29.5977	30.1643	29.0896	30.2143	24.2428	35.2584	28.9562	29.643	24.4814	27.8968	30.0742	26.6732	23.8956	22.2441
M1G22	23.6044	23.256	27.6765	28.4088	25.5102	28.7772	34.805	25.282	24.4402	29.271	23.753	31.3413	27.4768	27.6362	30.7788	30.1651	29.383	28.5918	29.8436	27.6651	29.8968	23.712	34.6094	28.0367	30.1565	23.1858	26.6877	29.2968	26.2258	22.8658	21.7988
M1G23	23.77	22.6897	27.0946	27.5299	25.4991	28.6173	35.1111	25.2934	24.0148	28.8055	26.1658	31.332	27.3902	27.9144	30.2114	29.7432	28.5169	27.1944	29.3403	28.1722	29.3484	23.2174	35.1827	27.9119	30.6215	23.4379	26.7752	29.0074	25.7891	22.759	21.2764
M1G24	24.5778	23.9343	28.3358	28.3965	24.8117	29.7218	36.1471	25.1687	25.3304	28.5813	25.3685	30.6864	26.7983	28.5194	30.4196	30.8268	29.3943	27.9134	30.3631	27.8607	29.446	24.3355	35.2077	28.9961	30.0847	24.1157	26.4534	28.2696	26.8951	24.1367	22.1616
M1G25	25.5477	25.6284	28.854	28.0886	25.1781	30.9883	37.4939	25.7001	26.7244	29.4361	25.0875	31.6551	28.165	28.5015	31.0221	30.7523	30.0166	28.8998	30.9137	28.7933	30.6356	24.8935	34.2217	28.8299	30.8156	24.583	26.3577	29.4449	27.5267	24.0488	23.6282
M1G31	23.8995	23.6054	28.5763	28.4788	24.3694	29.1553	34.759	25.4643	25.0898	28.9443	28.9647	30.9208	27.7173	29.2785	30.7853	29.6297	28.8971	28.865	36.9842	28.5737	29.8874	23.7799	33.2839	28.3085	30.2165	22.9333	25.9829	29.075	26.1606	22.6839	21.816
M1G32	24.5694	24.7198	28.5937	29.8192	24.8918	29.3548	35.7939	25.693	24.5546	29.4325	25.5277	31.8722	27.4438	30.0082	32.6755	30.0676	29.7928	28.8892	37.3827	27.9283	30.6427	24.6068	35.3253	28.2151	30.7077	23.5155	26.609	29.1884	26.7348	22.8296	22.7398
M1G33	23.639	23.8156	27.2588	28.142	24.7242	28.9513	35.4628	25.2952	24.5999	28.8362	30.8083	31.0171	27.3412	29.1479	30.7633	29.6865	29.1471	27.9848	35.7855	28.3934	29.9843	23.642	35.1865	28.0371	30.6343	22.8445	26.2961	28.9654	26.2138	22.6613	21.6613
M1G34	24.0098	23.7447	27.5384	31.0051	24.4381	29.0884	35.4809	24.9223	24.305	31.701	25.8925	33.3089	29.4606	29.0296	33.1093	29.6097	29.3613	31.468	34.8109	30.7467	30.0011	23.9553	34.5068	28.0173	29.8785	22.5927	26.5541	32.1575	26.1948	22.2042	21.7867
M1G35	25.5821	25.7994	29.1537	28.1137	24.879	30.9494	37.6477	25.918	25.8067	29.1793	27.2745	31.0622	27.4704	29.2522	30.7995	30.518	30.4948	28.5829	36.7798	28.4636	30.3134	24.7958	35.4915	28.6943	29.7732	24.6302	26.244	29.4323	27.2248	22.4821	23.6575
M1G41	23.9067	23.9985	28.2127	27.1793	25.3936	28.9213	35.7727	25.0205	24.7548	28.2584	27.8641	30.7219	26.7447	28.5066	30.2586	29.7954	29.8325	27.8572	35.9276	28.3606	29.0772	23.9105	33.929	28.3142	30.4496	22.9979	26.1509	28.4433	25.9774	22.5729	21.9658
M1G42	24.4992	24.5176	28.317	28.2653	24.8321	28.9197	35.6914	25.2654	24.7289	29.1626	27.0385	31.41	27.3991	29.6521	31.2403	29.6918	29.4729	28.8303	36.5562	28.8186	29.7703	23.9301	34.5356	28.1466	30.6741	23.1104	26.0458	29.3241	26.1246	22.3319	21.8209
M1G43	23.2662	22.4753	26.5411	28.8008	24.8473	28.2659	35.2605	24.9561	23.934	29.3313	27.5705	31.6575	27.7244	29.5661	31.0771	29.8601	29.6538	28.6028	37.9214	28.8935	30.5483	23.715	33.8112	28.8346	29.9671	22.4524	26.5439	29.241	25.8471	22.5369	21.1233
M1G44	24.8868	24.579	29.1036	27.9513	24.976	30.2919	36.601	25.8015	25.5817	28.6188	27.6847	30.7196	27.0769	29.3126	30.6923	30.0747	30.1782	28.0532	36.4055	28.5323	29.525	24.475	35.6369	28.5789	19.8635	23.5581	26.5886	28.7274	26.6735	23.154	22.3812
M1G45	26.19	25.9395	29.168	28.7324	25.4933	28.5588	37.2683	25.7744	26.1569	29.6561	25.219	31.7409	27.9762	29.9414	31.3266	30.4775	30.329	29.0966	38.7391	29.0227	30.7305	25.5664	36.1212	28.7723	31.0152	23.6887	25.4204	29.8108	27.2693	23.5561	24.0021

## Sheet: Sample_legend
Biological replicate 1	Biological replicate 2	Biological replicate 3	Irradiation dose, cGy	Time after exposure, hours	Sample type
F1K11	F2K11	F3K11	0	0	Control
F1K12	F2K12	F3K12	0	6	Control
F1K13	F2K13	F3K13	0	24	Control
F1K14	F2K14	F3K14	0	48	Control
F1K15	F2K15	F3K15	0	72	Control
F1K21	F2K21	F3K21	0	3	Control
F1K22	F2K22	F3K22	0	9	Control
F1K23	F2K23	F3K23	0	27	Control
F1K24	F2K24	F3K24	0	51	Control
F1K25	F2K25	F3K25	0	75	Control
F1G11	F2G11	F3G11	5	0	Experiment
F1G12	F2G12	F3G12	5	6	Experiment
F1G13	F2G13	F3G13	5	24	Experiment
F1G14	F2G14	F3G14	5	48	Experiment
F1G15	F2G15	F3G15	5	72	Experiment
F1G21	F2G21	F3G21	10	0	Experiment
F1G22	F2G22	F3G22	10	6	Experiment
F1G23	F2G23	F3G23	10	24	Experiment
F1G24	F2G24	F3G24	10	48	Experiment
F1G25	F2G25	F3G25	10	72	Experiment
F1G31	F2G31	F3G31	20	0	Experiment
F1G32	F2G32	F3G32	20	6	Experiment
F1G33	F2G33	F3G33	20	24	Experiment
F1G34	F2G34	F3G34	20	48	Experiment
F1G35	F2G35	F3G35	20	72	Experiment
F1G41	F2G41	F3G41	40	0	Experiment
F1G42	F2G42	F3G42	40	6	Experiment
F1G43	F2G43	F3G43	40	24	Experiment
F1G44	F2G44	F3G44	40	48	Experiment
F1G45	F2G45	F3G45	40	72	Experiment
M1K11	M2K11	M3K11	0	0	Control
M1K12	M2K12	M3K12	0	6	Control
M1K13	M2K13	M3K13	0	24	Control
M1K14	M2K14	M3K14	0	48	Control
M1K15	M2K15	M3K15	0	72	Control
M1K21	M2K21	M3K21	0	3	Control
M1K22	M2K22	M3K22	0	9	Control
M1K23	M2K23	M3K23	0	27	Control
M1K24	M2K24	M3K24	0	51	Control
M1K25	M2K25	M3K25	0	75	Control
M1G11	M2G11	M3G11	5	0	Experiment
M1G12	M2G12	M3G12	5	6	Experiment
M1G13	M2G13	M3G13	5	24	Experiment
M1G14	M2G14	M3G14	5	48	Experiment
M1G15	M2G15	M3G15	5	72	Experiment
M1G21	M2G21	M3G21	10	0	Experiment
M1G22	M2G22	M3G22	10	6	Experiment
M1G23	M2G23	M3G23	10	24	Experiment
M1G24	M2G24	M3G24	10	48	Experiment
M1G25	M2G25	M3G25	10	72	Experiment
M1G31	M2G31	M3G31	20	0	Experiment
M1G32	M2G32	M3G32	20	6	Experiment
M1G33	M2G33	M3G33	20	24	Experiment
M1G34	M2G34	M3G34	20	48	Experiment
M1G35	M2G35	M3G35	20	72	Experiment
M1G41	M2G41	M3G41	40	0	Experiment
M1G42	M2G42	M3G42	40	6	Experiment
M1G43	M2G43	M3G43	40	24	Experiment
M1G44	M2G44	M3G44	40	48	Experiment
M1G45	M2G45	M3G45	40	72	Experiment
